# Supplementary material for: Prevalence and Factors Related to Physical Activity in Spanish Adults with Obesity and Overweight: Analysis of the European Health Surveys for the Years 2014 and 2020
Source: Healthcare (Basel). 2024 Jul 10;12(14):1382. doi: 10.3390/healthcare12141382 (PMC11276508; doi:10.3390/healthcare12141382)
Supplement: Supplementary file 1 [file healthcare-12-01382-s001.zip]

Archive with 1 entries (1 files):
- healthcare-3084517-supplementary.pdf
